# Supplementary material for: Degenerative Changes in MCP/MTP Joints of Working Horses Without Lameness: Integrating CT-Based Assessment and Synovial Fluid Biomarkers
Source: Animals (Basel). 2025 Nov 24;15(23):3392. doi: 10.3390/ani15233392 (PMC12691147; doi:10.3390/ani15233392)
Supplement: Supplementary file 1 [file animals-15-03392-s001.zip]

Archive with 1 entries (1 files):
- animals-3976053-supplementary.pdf
